# Supplementary material for: Optimizing conservation planning for multiple cohabiting species
Source: PLoS One. 2020 Jun 22;15(6):e0234968. doi: 10.1371/journal.pone.0234968 (PMC7307775; doi:10.1371/journal.pone.0234968)
Supplement: S1 Data — (GMS) [file pone.0234968.s001.gms]

*$eolcom //

option optcr=0.01;
option reslim=3600;
option limrow=0;
option limcol=0;
option solprint=off;

*set i /1*101/;
*set i /1*201/;
*set i /1*401/;
*set i /1*801/;
set i /1*1001/;

alias (i,j,k,l);

parameter ordi(i);
          ordi(i)=ord(i);

scalars rows  number of rows /20/
        cols  number of columns /50/;

scalar n total number of sites
       m plus the site outside of the partition;
n=rows*cols;
m=n+1;

parameters rowind(i) row index
           colind(i) col index;

rowind(i)=1+floor((ordi(i)-1)/cols);
colind(i)=ordi(i)-(rowind(i)-1)*cols;
*display rowind, colind;

parameter d(i,j) Euclidean distance between site i and j;
d(i,j)$(ordi(i) le n and ordi(j) le n and ordi(i) lt ordi(j))=abs(colind(j)-colind(i))-1+abs(rowind(j)-rowind(i));
d(j,i)$(ordi(i) lt ordi(j))=d(i,j);
option d:0:0:1
*display d;

*set s species /s1*s1/;
*set s species /s1*s5/;
set s species /s1*s10/;

set goodnb(s,i,j) edge to edge;
goodnb(s,i,j)=no;
goodnb(s,i,j)$(ordi(i) le n and ordi(j) le n and ordi(i) lt ordi(j) and d(i,j) eq 0)=yes;
goodnb(s,j,i)$(ordi(i) lt ordi(j) and goodnb(s,i,j))=yes;
goodnb(s,i,j)$(ordi(i) le n and ordi(j) eq m)=yes;
option goodnb:0:0:1
*display goodnb;

parameter e(s,i) occurrence of species s in site i;
e(s,i)=0;
parameter c(i) cost of selecting i;
c(i)=0;
parameter q(s,i) site i's quality for species s;
q(s,i)=0;

parameter p(s) population of s protected at reserve level;
p(s)=40;
display p;

parameter nr(s) number of populations for species s;
nr(s)=1;

scalar B budget;
*B=20;
*B=50;
B=100;

scalar rd used to control path length from site to center;
*rd=3;
rd=4;

free variable z;
binary variable u(s,i) 1 if i is selected for s;
binary variable x(s,i,j,k) arc for s starting from ii and entering kk from neighbor jj;
binary variable t(s,i) terminal sites;
binary variable v(i) site selected or not;

equations obj objective function to be minimized
          coverr(s,i,j) cover species reserve population
          outarc(s,i) each selected site has an outdirecting arc
          iando(s,i,j) in and out a site
          reachO(s,i,k) each path reaches the outside node O
          xu(s,i,j) not selected then no arc enters into it

          terminal(s) for each s design rs terminals ie reserves
          xt(s,i,j,k) paths in the same reserve link to O through the same exit t
          tx(s,j,k) center site must directs right to O instead to any other site
          uv(s,i)  site selected if it serves at least for one species
          vu(i)
          budget
          quality  exclude very poor quality sites
          xzero    speed up computation;

obj..z=e=sum((s,i,j,k)$(ordi(i) le n and ordi(j) le n and ordi(k) le n and goodnb(s,j,k)),x(s,i,j,k));
coverr(s,j,k)$(ordi(j) le n and ordi(k) eq m)..sum(i$(ordi(i) le n),e(s,i)*x(s,i,j,k))=g=p(s)*t(s,j);
outarc(s,i)$(ordi(i) le n)..sum(j$goodnb(s,i,j),x(s,i,i,j))=e=u(s,i);
iando(s,i,k)$(ordi(i) le n and ordi(k) le n and ordi(k) ne ordi(i))..sum(j$goodnb(s,j,k),x(s,i,j,k))-sum(l$(goodnb(s,k,l) and ordi(l) ne ordi(i)),x(s,i,k,l))=e=0;
reachO(s,i,k)$(ordi(i) le n and ordi(k) eq m)..sum(j$(ordi(j) le n),x(s,i,j,k))=e=u(s,i);
xu(s,i,k)$(ordi(i) le n and ordi(k) le n)..sum(j$goodnb(s,j,k),x(s,i,j,k))=l=u(s,k);
terminal(s)..sum(i$(ordi(i) le n), t(s,i))=e=nr(s);
xt(s,i,j,k)$(ordi(i) le n and ordi(j) le n and ordi(k) eq m)..x(s,i,j,k)=l=t(s,j);
tx(s,j,k)$(ordi(k) eq m)..t(s,j)=e=x(s,j,j,k);

uv(s,i)$(ordi(i) le n)..u(s,i)=l=v(i);
vu(i)$(ordi(i) le n)..v(i)=l=sum(s,u(s,i));
budget..sum(i$(ordi(i) le n),c(i)*v(i))=l=B;
quality..sum((s,i)$(ordi(i) le n and q(s,i) le 2),u(s,i))=e=0;
xzero..sum((s,i,j,k)$(ordi(i) le n and ordi(j) le n and d(i,j)>rd and goodnb(s,j,k)),x(s,i,j,k))=e=0;

model select /all/;

scalar tc total cost of selected sites;

set rr used to do 30 times calculations /1*30/;
scalar rrused true number of runs used within time limit /0/;

scalar rrstop /0/;

parameter ttime total time used in 50 runs
          titer total iterations used
          tnod  total nodes used;
ttime=0;
titer=0;
tnod=0;

loop(rr$(rrstop=0),
     x.l(s,i,j,k)=0;
     e(s,i)=0;
     c(i)=0;
     q(s,i)=0;
*     dl.l=0;
             loop((s,i)$(ordi(i) le n),
              e(s,i)=uniformint(0,10));
*             option e:0:0:1;
*             display e;

             loop((s,i)$(ordi(i) le n),
                  q(s,i)$(e(s,i) eq 0)=uniformint(0,2);
                  q(s,i)$(e(s,i) gt 0 and e(s,i) le 5)=uniformint(1,3);
                  q(s,i)$(e(s,i) gt 5)=uniformint(3,5)
                  );
*                 display q;

             loop(i$(ordi(i) le n), c(i)=round(uniform(1,10),2));
*             ac=sum(i,c(i))/n;
*             display c,ac;
         solve select minimizing z using mip;

         option x:0:0:1;
*         display x.l,v.l;
         display u.l,v.l,t.l;
         display select.resusd,select.iterusd,select.nodusd;

     tc=sum(i,c(i)*v.l(i));
     display tc;

     ttime=ttime+select.resusd;
     titer=titer+select.iterusd;
     tnod=tnod+select.nodusd;

    if (ttime gt 7200, rrstop=1);
     display ttime,titer,tnod;

       rrused=rrused+1;
       display rrused;
*       display x.l;
*      display x.l,
*      display u.l,v.l,t.l;
    );

parameter atime average time
          aiter
          anod;

atime=ttime/rrused;
aiter=titer/rrused;
anod=tnod/rrused;

option x:0:0:1;
*display x.l,u.l,v.l,t.l;
display atime, aiter, anod;
